# Supplementary material for: The Growth of Extended Melem Units on g-C3N4 by Hydrothermal Treatment and Its Effect on Photocatalytic Activity of g-C3N4 for Photodegradation of Tetracycline Hydrochloride under Visible Light Irradiation
Source: Nanomaterials (Basel). 2022 Aug 26;12(17):2945. doi: 10.3390/nano12172945 (PMC9457853; doi:10.3390/nano12172945)
Supplement: Supplementary file 1 [file nanomaterials-12-02945-s001.zip]

Archive with 1 entries (1 files):
- nanomaterials-1877557-supplementary.pdf
